# Supplementary material for: 3D phytomer-based geometric modelling method for plants—the case of maize
Source: AoB Plants. 2021 Sep 8;13(5):plab055. doi: 10.1093/aobpla/plab055 (PMC8482417; doi:10.1093/aobpla/plab055)
Supplement: plab055_suppl_Supplementary_Data [file plab055_suppl_supplementary_data.zip]

Archive with 1 entries (1 files):
- plab055_suppl_Supplementary_Data.mdb
